# Supplementary material for: Reports of Symptoms Associated with Supraventricular Arrhythmias as a Serious Adverse Drug Reaction in the Spanish Pharmacovigilance Database
Source: Pharmaceuticals (Basel). 2023 Aug 15;16(8):1161. doi: 10.3390/ph16081161 (PMC10457936; doi:10.3390/ph16081161)
Supplement: Supplementary file 1 [file pharmaceuticals-16-01161-s001.zip]

Archive with 1 entries (1 files):
- pharmaceuticals-2538984-supplementary.pdf
